# Supplementary material for: Anlotinib Inhibits PFKFB3-Driven Glycolysis in Myofibroblasts to Reverse Pulmonary Fibrosis
Source: Front Pharmacol. 2021 Sep 16;12:744826. doi: 10.3389/fphar.2021.744826 (PMC8481786; doi:10.3389/fphar.2021.744826)
Supplement: Supplementary file 2 [file DataSheet2.xlsx]

## Sheet: FIGURE 1
FIGURE1-A
0	0.01	0.1	1	2.5	5	10	20	40	80
100.992	100.076	93.8168	71.2214	52.2901	38.7023	34.4275	9.69466	9.54199	6.94656
99.1603	96.5649	95.1908	69.542	51.2214	38.2443	37.0229	15.1908	8.16794	5.1145
101.298	96.5649	96.5649	67.5572	48.626	42.6718	31.6794	11.0687	6.18321	5.87786
FIGURE1-C
Fibronectin					Collagen 1					aSMA
control	anlotinib	TGF-β1	TGF-β1+anlotinib		control	anlotinib	TGF-β1	TGF-β1+anlotinib		control	anlotinib	TGF-β1	TGF-β1+anlotinib
0.885856	1.26489	3.17275	1.74489		0.805563	1.05148	1.61545	1.14092		1.20512	1.21829	2.65894	1.71439
0.997169	1.305	3.57309	1.9442		1.22351	0.888507	1.85669	1.26269		0.967874	0.99627	2.17416	1.40107
1.11698	1.717	4.43757	2.2415		0.970924	1.30476	2.14327	1.41661		0.827008	0.847291	1.81597	1.19945
FIGURE1-G
control	anlotinib	TGF-β1	TGF-β1+anlotinib
15.3846	7.17703	35.0427	23.1214
13.8122	14.7929	32.3809	20.1183
12.2172	11.3208	39.2157	29.5699
FIGURE1-H
time	control				anlotinib				TGF-β1				TGF-β1+anlotinib
0	0.51543	0.498749	0.490409	0.495413	0.51543	0.498749	0.490409	0.495413	0.51543	0.498749	0.490409	0.495413	0.51543	0.498749	0.490409	0.495413
12	0.952461	1.05421	1.02419	0.989158	0.945788	0.965805	0.975813	0.874062	1.0442	1.04254	1.02752	1.09091	1.01585	1.08424	0.959133	1.01251
24	1.25438	1.21601	1.30776	1.26105	1.19766	1.18766	1.17598	1.34612	1.31777	1.37615	1.45288	1.34612	1.196	1.35113	1.40951	1.41118
48	1.70642	1.68807	1.78649	1.74312	1.53962	1.75813	1.83987	1.73645	2.02335	2.14846	2.09008	2.07673	1.96497	1.99166	1.91493	1.91493
72	2.33945	2.45963	2.27523	2.36514	2.18807	2.38073	2.48257	2.44954	2.88807	2.95413	2.98991	2.84495	2.67798	2.78349	2.69083	2.61101
FIGURE1-J
control	anlotinib	TGF-β1	TGF-β1+anlotinib
24.0792	29.9281	65.1724	52.5236
37.5042	39.4626	76.3084	56.9933
19.005	21.3551	63.5701	38.992
FIGURE1-L
Fibronectin					Collagen 1					aSMA
control	anlotinib	TGF-β1	TGF-β1+anlotinib		control	anlotinib	TGF-β1	TGF-β1+anlotinib		control	anlotinib	TGF-β1	TGF-β1+anlotinib
0.969121	1.22745	1.68164	1.39758		0.978537	1.19389	1.64913	0.993913		0.94347	0.8632	1.42728	1.18388
0.948685	1.22102	1.54152	1.40298		0.94847	1.17295	1.62644	0.960448		0.961354	0.875201	1.46573	1.20566
1.08219	1.36128	2.1374	1.5391		1.07299	1.24218	1.81781	1.02315		1.09518	0.975744	1.70092	1.38186
FIGURE2-E
control	anlotinib	TGF-β1	TGF-β1+anlotinib
0.578857	0.542051	0.966446	0.707818
0.664191	0.601991	0.961533	0.881936
0.609729	0.557808	0.886203	0.81873
FIGURE2-F
control	anlotinib	TGF-β1	TGF-β1+anlotinib
0.968354	0.859855	1.37658	1.23147
0.915461	1.02938	1.34124	1.10641
1.11618	0.934449	1.52755	1.14543
FIGURE2-G
control	anlotinib	TGF-β1	TGF-β1+anlotinib
1	1.02454	1.46012	1.25153
0.95092	1.04295	1.3865	1.30675
0.932515	1.02454	1.42331	1.28221
FIGURE2-H
Time (minutes)	Control			anlotinib			TGF-β1			TGF-β1+anlotinib
1.58902	3.8347	2.63843	5.11955	3.34456	2.45157	3.32369	4.54663	3.52035	7.45736	0.493288	4.31679	3.02944
8.18724	3.55153	2.59419	4.00667	2.50071	2.29019	2.0615	5.00409	4.57479	5.42949	1.57078	4.72766	3.47421
14.7841	3.66245	2.7869	4.45974	2.38973	2.59171	2.0341	4.34503	3.61781	3.9503	0.58629	3.74615	3.0082
21.4651	12.0615	10.2796	14.3072	10.6016	10.0094	8.50189	16.3507	16.0268	18.1804	9.85431	17.0723	16.6842
28.0665	13.7103	12.2718	15.9604	11.7995	10.933	10.1431	18.0912	17.2841	20.004	10.4607	19.5464	18.7424
34.668	14.1647	12.491	16.4173	12.3301	10.8051	10.7992	18.1456	17.4367	20.3224	10.7327	19.6964	18.5131
41.3472	19.0665	16.9783	21.3978	16.067	14.4435	13.5838	24.2367	23.0023	25.6227	15.1169	25.2992	22.6577
47.9536	19.7628	17.0719	21.4729	16.2782	14.6316	14.7391	24.5093	22.7211	25.4372	14.7381	25.2619	22.342
54.556	20.9717	17.9147	22.7065	17.5246	15.9665	15.8235	24.998	23.1101	26.337	15.0226	25.8744	22.5497
61.2323	4.23129	2.61415	3.97874	2.53697	2.61667	3.00895	4.94262	3.79094	4.45149	1.53098	4.50676	3.71475
67.8405	2.80492	1.86513	2.52057	1.69784	1.02453	1.69949	3.40147	2.5766	3.96986	0.590629	2.97896	2.46471
74.4445	3.08187	1.64911	3.18457	1.93951	1.23818	1.80393	3.15244	2.21628	3.71418	0.444813	2.84789	2.12166
FIGURE2-I
Glycolysis					glycolysis capacity
control	anlotinib	TGF-β1	TGF-β1+anlotinib		control	anlotinib	TGF-β1	TGF-β1+anlotinib
5.68182	4.09836	14.1176	7.2165		16.2508	13.8783	22.5162	15.4679
6.3851	5.143	10.6648	8.4627		14.6485	12.5694	22.4795	21.6038
5.9543	5.04659	12.7983	8.5465		17.3304	12.2424	24.5578	20.3213
FIGURE2-K
HK2					PKM2					PFKFB3					LDHA					LDHB
control	anlotinib	TGF-β1	TGF-β1+anlotinib		control	anlotinib	TGF-β1	TGF-β1+anlotinib		control	anlotinib	TGF-β1	TGF-β1+anlotinib		control	anlotinib	TGF-β1	TGF-β1+anlotinib		control	anlotinib	TGF-β1	TGF-β1+anlotinib
0.990766	1.03716	1.51759	1.78884		0.929164	0.923532	1.096	1.08731		0.932856	0.964755	1.50855	1.32827		0.927742	0.981814	0.99745	0.991905		1.10434	1.10755	1.09257	1.08738
0.951955	0.970945	1.414	1.6997		1.0912	1.06592	1.27038	1.26667		1.00092	1.03424	1.64134	1.43729		1.07066	1.1338	1.12191	1.12923		0.980929	0.980941	0.978398	0.952392
1.05728	1.10736	1.64337	1.62393		0.979636	0.9552	1.14587	1.13553		1.06623	1.1238	1.78627	1.52106		1.00159	1.05468	1.05897	1.05841		0.914731	0.92399	0.891672	0.898867
FIGURE3-A
	control			anlotinib			TGF-β1			TGF-β1+anlotinib
0	0.969461	0.919384	1.11115	0.984714	1.01794	0.997349	0.973848	1.00516	1.02099	0.963496	0.95181	1.08469
3	0.888636	0.81802	1.00488	0.786172	0.865391	0.833257	0.847323	0.838336	0.881895	0.837788	0.812846	0.88528
6	0.758554	0.734696	0.855885	0.692331	0.650919	0.647504	0.774969	0.760704	0.787331	0.721857	0.711366	0.756082
9	0.538225	0.508945	0.592788	0.499157	0.511893	0.510897	0.554416	0.57074	0.565918	0.497169	0.495934	0.519271
12	0.428901	0.4177	0.447799	0.378961	0.389501	0.386981	0.434848	0.427603	0.435237	0.363781	0.362166	0.368461
FIGURE3-D
PFKFB3							PCBP3
0	2	5	10	15	20		0	2	5	10	15	20
1.03095	1.00581	1.13798	1.45228	1.35159	1.39927		1.01394	2.04241	1.89239	1.64315	1.60447	1.60553
0.900465	0.902757	1.012	1.22753	1.18046	1.21965		0.936273	1.79766	1.59055	1.32305	1.2819	1.31287
1.06859	1.05568	1.20663	1.4826	1.42042	1.46701		1.04978	2.16066	2.05977	1.72077	1.67773	1.63138
FIGURE3-E
igG	c	input		IgG	FLAG-PCBP3
37.16	31.14	25.15		1.44	93.27
37.18	31.31	24.9		1.42	82.9
38.71	31.24	25.02		0.49	87.02
FIGURE3-F
	PFKFB3			vector	PFKFB3			flag-PCBP3	actin			vector	actin			flag-PCBP3
1	39.6	39.6	39.39	0.00989116	339.6	39.6	39.59	0.021982	35.01	35.53	35.68	0.000931966	35.1	35.26	35.25	0.00664187
2	38.21	39.01	37.1	0.0278854	36.98	37.13	37.01	0.128863	31.29	32.16	31.48	0.0127977	33.33	33.66	33.22	0.0232882
3	36.65	35.66	36.02	0.0998633	35.04	34.55	35.37	0.549262	30.78	30.87	31.21	0.0201648	28.4	28.52	28.39	0.722862
4	32.37	32.65	32.19	1.26512	34.04	33.6	33.25	1.40258	25.94	26.26	26.16	0.572766	27.37	27.01	26.79	1.90531
5	30.9	30.94	31.08	3.38479	32.29	31.55	32.26	4.26217	25.25	25.46	25.52	0.935924	26.74	26.71	26.73	2.36305
6	29.82	30.05	30.36	6.36629	31.74	32.4	32.16	4.02405	24.16	24.03	24.01	2.36953	26.39	26.33	26.34	3.06135
7	27.1	27.27	26.93	49.7638	33.2	33.11	33.2	1.88308	23.29	23.38	23.23	4.03079	25.02	24.85	24.8	8.45787
8	28.3	28.07	28.01	24.4033	32.77	33.43	33.18	1.97492	19.66	19.66	19.72	49.523	21.95	22.26	22.37	55.1426
9	29.47	29.61	29.56	9.09363	27.99	28.11	28.01	66.1077	20.41	20.48	20.29	30.2437	24.14	24.2	24.3	13.5051
10	30.39	30.28	30.65	4.91963	30.48	30.91	30.76	10.3887	21.83	21.77	21.63	11.8669	26.96	27.23	26.7	2.02805
11	34.65	34.44	34	0.464289	30.58	31.12	31.38	8.54558	28.14	28.21	28.25	0.134947	25.34	25.43	25.19	8.34143
12	35.62	34.67	34.99	0.20148	34.65	34.46	34.62	0.711156	27.11	27.13	27.07	0.288498	25.7	26.08	25.7	4.4425
FIGURE3-H
Fibronectin					Collagen 1					PFKFB3					aSMA					PCBP3
vector siNC	vector siPFKFB3	OE siNC	OE siPFKFB3		vector siNC	vector siPFKFB3	OE siNC	OE siPFKFB3		vector siNC	vector siPFKFB3	OE siNC	OE siPFKFB3		vector siNC	vector siPFKFB3	OE siNC	OE siPFKFB3		vector siNC	vector siPFKFB3	OE siNC	OE siPFKFB3
1.15126	0.798759	1.55668	0.505177		0.876055	0.360246	1.08023	0.415477		0.960562	0.601135	1.13492	0.638598		1.01238	0.988675	1.88019	1.32081		0.905443	0.895813	1.17755	1.1896
0.890559	0.612233	1.16844	0.384984		0.722746	0.311025	0.919455	0.358826		1.17305	0.675494	1.28818	0.645671		0.709037	0.693725	1.29096	0.934737		1.10527	1.07082	1.49641	1.46733
0.958177	0.660294	1.26967	0.415664		1.4012	0.572594	1.80203	0.602661		0.866392	0.526674	0.951872	0.563754		1.27859	1.22558	2.29626	1.67561		0.989283	0.971085	1.31543	1.32862
FIGURE4-C
control	anlotinib	TGF-β1	TGF-β1+anlotinib
1.01832	1.07218	2.05141	1.39886
0.856693	0.905086	1.67238	1.10053
1.12498	1.18676	2.38451	1.64551
FIGURE4-E
control	anlotinib	TGF-β1	TGF-β1+anlotinib
0.900862	0.766107	1.10927	0.904899
1.01003	0.846179	1.24158	0.989507
1.0891	0.905694	1.33661	1.06362
FIGURE5-B
control	anlotinib	Bleo	Bleo+anlotinib
0.242884	0.241714	0.22168	0.243108
0.241931	0.227207	0.226903	0.251624
0.243129	0.226838	0.232671	0.232451
0.274317	0.226752	0.226777	0.238138
0.227825	0.228005	0.211069	0.234962
FIGURE5-C
control	anlotinib	Bleo	Bleo+anlotinib
0.02441	0.025791	0.017531	0.015002
0.021481	0.024121	0.015869	0.023412
0.021181	0.025715	0.017712	0.017956
0.02777	0.02254	0.014962	0.020651
0.027901	0.023752	0.010525	0.02907
FIGURE5-D
control	anlotinib	Bleo	Bleo+anlotinib
1.37533	1.07979	2.56735	1.30312
1.11221	1.10539	1.69697	1.29486
1.06569	1.11869	1.57792	1.73005
1.06429	1.13549	1.65436	1.36998
1.49706	1.17564	1.95233	1.31506
FIGURE5-E
control	anlotinib	Bleo	Bleo+anlotinib
0.342397	0.378026	1.01231	0.361743
0.42149	0.443581	0.901737	0.443333
0.322848	0.342397	0.868398	0.610689
0.317882	0.42149	0.781862	0.565247
0.403583	0.322848	0.842633	0.597849
FIGURE5-I
Fibronectin						Collagen 1						aSMA
control	anlotinib	TGF-β1	TGF-β1+anlotinib			control	anlotinib	TGF-β1	TGF-β1+anlotinib			control	anlotinib	TGF-β1	TGF-β1+anlotinib
1.26928	0.953459	1.20795	1.25406			1.16861	0.682671	1.89691	1.12316			1.14849	1.0307	1.72948	1.2427
1.10323	0.927005	1.13781	0.912706			0.797513	0.498187	2.56189	0.801741			0.970252	0.908922	1.52997	1.26245
1.04444	1.07581	1.22406	1.19741			0.686526	0.650384	1.891	1.00267			0.947993	0.983023	1.74957	1.34481
0.865246	0.836606	1.73369	1.55884			1.12126	1.08415	2.24666	2.02008			0.746896	1.43332	2.473	2.24278
0.814923	0.708544	2.02568	1.14058			1.05605	0.918194	2.62506	1.47807			0.840201	1.66193	2.94433	1.52602
0.902883	0.769797	1.95523	1.81465			1.17004	0.997571	2.53376	2.35158			1.34616	1.6336	2.24695	1.50489
FIGURE6-B
1.24959	0.605732	2.01505	1.21263
0.974316	0.481249	2.09831	1.60137
0.776097	0.721705	1.75985	1.26153
FIGURE6-D
control	anlotinib	bleo	bleo+anlotinib
0.830144	1.02079	1.76334	1.26782
1.14656	0.92055	1.90405	1.41402
1.02329	1.13501	1.53245	1.35332
FIGURE6-F
1.06782	1.23147	3.68269	1.46589
0.873306	0.966136	3.31653	1.06773
1.05888	0.967376	3.05886	1.19425
FIGURE7-B
Bleo+anlotinib	1mg	Bleo	Bleo+anlotinib 1mg	Bleo+anlotinib 2mg
0.249562	0.226565	0.22412	0.236881	0.25557
0.227392	0.226722	0.22759	0.224797	0.227336
0.2328	0.226633	0.209108	0.243467	0.254111
0.241838	0.226226	0.217491	0.235864	0.224087
0.235876	0.22753	0.22339	0.22573	0.221475
FIGURE7-C
control	anlotinib	Bleo	Bleo+anlotinib 1mg	Bleo+anlotinib 2mg
0.029096	0.022947	0.016246	0.017851	0.019697
0.029368	0.025135	0.018936	0.01834	0.021806
0.026375	0.022364	0.010456	0.024044	0.017472
0.028619	0.023231	0.016467	0.018153	0.018499
0.025158	0.024745	0.014621	0.021322	0.015131
FIGURE7-D
control	anlotinib	Bleo	Bleo+anlotinib 1mg	Bleo+anlotinib 2mg
1.27484	1.15599	1.70308	1.28566	1.16188
1.36029	1.0912	1.63799	1.58922	1.53025
1.41414	1.14726	2.07774	1.21278	1.20375
1.36311	1.20683	2.93214	1.39684	1.69042
1.321	1.37188	1.81043	1.59999	1.38481
FIGURE7-E
control	anlotinib	Bleo	Bleo+anlotinib 1mg	Bleo+anlotinib 2mg
0.322848	0.303176	0.655532	0.59485	0.578373
0.317882	0.43944	0.893839	0.471482	0.497601
0.403583	0.304311	0.892687	0.501994	0.5372
0.303176	0.321864	0.925617	0.674584	0.653582
0.43944	0.251225	0.80474	0.597626	0.628908
FIGURE7-I
Fibronectin							Collagen 1							aSMA
control	anlotinib	BLM	BLM+an1	BLM+an2			control	anlotinib	BLM	BLM+an1	BLM+an2			control	anlotinib	BLM	BLM+an1	BLM+an2
0.687451	0.871016	2.68377	1.07421	1.69284			1.30783	1.04225	2.29003	1.24249	0.827771			1.11915	1.32804	1.73507	1.6754	1.48239
1.43212	0.943029	2.83489	1.1912	1.30345			0.777303	0.724059	1.72165	1.18036	1.09063			0.999434	0.6215	2.64349	2.13496	1.53575
0.84391	1.02104	2.03236	1.03512	1.93121			1.12982	0.87002	2.17354	1.47253	0.8939			0.939114	1.29295	1.9337	1.6585	0.902062
1.03652	0.999001	2.08541	1.04058	1.82286			0.785052	0.675167	1.55089	1.13987	1.45092			0.942303	0.705166	3.68209	1.99077	1.23448
FIGURE S2-B
control	anlotinib	TGF-β1	TGF-β1+anlotinib
5.68182	4.09836	14.1176	7.2165
6.3851	5.143	10.6648	8.4627
5.9543	5.04659	12.7983	8.5465
FIGURE S2-D
control	anlotinib	TGF-β1	TGF-β1+anlotinib
25	20.4082	36.7347	23.913
22.9167	22.449	38.7755	29.1667
26.5306	25	33.3333	28.5714
FIGURE S3-A
control	anlotinib	TGF-β1	TGF-β1+anlotinib
0.929523	1.98845	0.40761	0.680836
1.12832	1.59933	0.550778	0.777274
0.942161	1.56167	0.473619	0.732438
FIGURE S3-B
T0	T3	T6	T12	T24
1.02574	0.983957	0.728668	0.27	0.50581
1.08423	0.827406	0.656712	0.29	0.538369
0.899171	0.833161	0.708742	0.300756	0.720298
